# Supplementary material for: Cancer-Associated Fibroblast-Derived GDF15 Induces Oxidative Stress and Neutrophil Infiltration in Head and Neck Squamous Cell Carcinoma through the PI3K/AKT/STAT3 Axis Cascade
Source: Research (Wash D C). 2025 Sep 30;8:0901. doi: 10.34133/research.0901 (PMC12480759; doi:10.34133/research.0901)
Supplement: Supplementary 1 — Materials and Methods Figs. S1 to S11 Table S1 [file research.0901.f1.zip]

Archive with 12 entries (12 files):
- Supplementary Figure 1.pdf
- Supplementary Figure 10.pdf
- Supplementary Figure 11.pdf
- Supplementary Figure 2.pdf
- Supplementary Figure 3.pdf
- Supplementary Figure 4.pdf
- Supplementary Figure 5.pdf
- Supplementary Figure 6.pdf
- Supplementary Figure 7.pdf
- Supplementary Figure 8.pdf
- Supplementary Figure 9.pdf
- Supplementary Materials.docx
